# Supplementary material for: Pretreatment Serum Levels of IL-1 Receptor Antagonist and IL-4 Are Predictors of Overall Survival in Multiple Myeloma Patients Treated with Bortezomib
Source: J Clin Med. 2021 Dec 26;11(1):112. doi: 10.3390/jcm11010112 (PMC8745099; doi:10.3390/jcm11010112)
Supplement: Supplementary file 1 [file jcm-11-00112-s001.zip]

Archive with 1 entries (1 files):
- jcm-1503661-supplementary.pdf
